# Supplementary material for: Genetic analysis of an allergic rhinitis cohort reveals an intercellular epistasis between FAM134B and CD39
Source: BMC Med Genet. 2014 Jun 27;15:73. doi: 10.1186/1471-2350-15-73 (PMC4094447; doi:10.1186/1471-2350-15-73)
Supplement: Additional file 4: Table S1. — CD39 epistatic interactions identified in the discovery cohort (P < 0.0001). [file 1471-2350-15-73-S4.xls]

## Sheet: Sheet1
SNP	CHR	BP	Gene	Location	OR_discovery	L95_discovery	U95_discovery	P_discovery
rs12745984	1	107905374	VAV3	downstream ( 9930bp)	0.3748	0.2464	0.57	4.5e-06
rs2311740	10	89818869	PTEN	downstream (100356bp)	0.4222	0.2938	0.6067	3.14e-06
rs12247999	10	89820726	PTEN	downstream (102213bp)	0.4033	0.2616	0.6219	3.96e-05
rs6502938	17	6086382	WSCD1, KIAA0523	downstream (117910bp)	0.5297	0.3904	0.7188	4.5e-05
rs518569	13	79663798	SPRY2	downstream (144314bp)	1.972	1.424	2.731	4.36e-05
rs12408799	1	107900866	VAV3	downstream (14438bp)	0.3937	0.2477	0.6256	7.98e-05
rs10881471	1	107897140	VAV3	downstream (18164bp)	0.3727	0.2451	0.5667	3.89e-06
rs9322777	6	96788552	FUT9	downstream (18342bp)	2.46	1.579	3.832	6.91e-05
rs1975732	12	48544213	FAIM2, KIAA0950	downstream (2733bp)	2.719	1.658	4.459	7.38e-05
rs2324999	3	86241575	BC040985	downstream (36870bp)	0.3784	0.2453	0.5838	1.12e-05
rs1394695	13	75829626	AX747676	downstream (473677bp)	2.178	1.521	3.121	2.18e-05
rs4862396	4	185780666	CASP3	downstream (5177bp)	0.3077	0.1717	0.5513	7.45e-05
rs9377629	6	96836588	FUT9	downstream (66378bp)	2.32	1.522	3.535	9.07e-05
rs6068671	20	51852394	SUMO1P1	downstream (72052bp)	0.4793	0.336	0.6836	4.91e-05
rs12674330	7	5070801	RBAK	exon, intron	0.469	0.3333	0.66	1.39e-05
rs3749430	3	72231809	AK097190	exon	2.048	1.456	2.881	3.82e-05
rs10460527	2	37358609	PRKD3	exon	0.4939	0.3517	0.6937	4.69e-05
rs4149117	12	20902747	SLCO1B3, LST3, LST-3TM12	exon	0.4763	0.3315	0.6845	6.1e-05
rs1328199	1	107929418	VAV3	intron	0.3928	0.2658	0.5803	2.71e-06
rs7619493	3	86133485	CADM2	intron	0.358	0.2319	0.5527	3.54e-06
rs4914950	1	107977810	VAV3	intron	2.132	1.539	2.955	5.4e-06
rs9385283	6	123385160	RLBP1L2	intron	0.2075	0.1008	0.4271	1.96e-05
rs2783495	1	93416265	TMED5, UNQ397	intron	2.19	1.528	3.14	1.98e-05
rs10206380	2	37307790	CEBPZ	intron	0.48	0.3425	0.6727	2.02e-05
rs2576203	1	215139683	ESRRG	intron	2.943	1.792	4.834	2.02e-05
rs444594	20	14414618	MACROD2	intron	0.4329	0.2943	0.6369	2.14e-05
rs2783490	1	93400117	TMED5, UNQ397	intron	2.174	1.517	3.115	2.33e-05
rs6549436	3	72229210	AK097190	intron	2.089	1.484	2.939	2.4e-05
rs11154131	6	123361081	RLBP1L2	intron	0.2114	0.1027	0.435	2.44e-05
rs3821144	2	37362985	PRKD3	intron	0.4786	0.3397	0.6744	2.54e-05
rs4777717	15	90839700	C15orf32	intron	0.4884	0.3495	0.6827	2.73e-05
rs2815429	1	93363256	MTF2	intron	2.169	1.511	3.115	2.73e-05
rs8030836	15	90834290	C15orf32	intron	0.4825	0.343	0.6787	2.84e-05
rs10122718	9	6989846	JMJD2C	intron	0.4716	0.3312	0.6716	3.09e-05
rs408086	20	14427272	MACROD2	intron	0.4465	0.3051	0.6534	3.33e-05
rs7021928	9	118583985	ASTN2	intron	0.51	0.3707	0.7017	3.53e-05
rs4384764	2	37443788	QPCT	intron	0.4808	0.3393	0.6814	3.86e-05
rs9866277	3	86188030	CADM2	intron	0.4566	0.3141	0.6638	4.01e-05
rs11031122	11	30504014	MPPED2	intron	0.1685	0.07174	0.3958	4.36e-05
rs7537311	1	107938539	VAV3	intron	0.4524	0.3092	0.662	4.42e-05
rs11031125	11	30509905	MPPED2	intron	0.1692	0.07175	0.3989	4.91e-05
rs2900474	12	20901315	SLCO1B3, LST3, LST-3TM12	intron	0.477	0.3328	0.6838	5.6e-05
rs9812103	3	86069410	CADM2	intron	0.3424	0.2021	0.5804	6.85e-05
rs1410406	1	107957883	VAV3	intron	2.049	1.439	2.916	6.86e-05
rs12545504	8	4337921	CSMD1	intron	0.5008	0.3558	0.7051	7.41e-05
rs2300888	2	37347840	PRKD3	intron	0.5039	0.3587	0.7079	7.76e-05
rs4629138	2	37371231	PRKD3	intron	0.5047	0.3593	0.7088	7.93e-05
rs4670685	2	37374689	PRKD3	intron	0.508	0.3626	0.7117	8.26e-05
rs12563120	1	93563233	CR609342, AL832786	intron	2.017	1.42	2.865	9e-05
rs7015436	8	76363384	BC062758	upstream (10132bp)	0.5307	0.3904	0.7213	5.21e-05
rs257174	5	16681511	FAM134B	upstream (11392bp)	0.4496	0.3076	0.657	3.64e-05
rs2383938	8	76368124	BC062758	upstream (14872bp)	0.5328	0.392	0.7243	5.83e-05
rs6782778	3	72234422	CR620595	upstream (1623bp)	1.948	1.393	2.725	9.81e-05
rs10903715	10	2284754	AK097474	upstream (238211bp)	2.477	1.585	3.871	6.83e-05
rs1858175	1	237372942	CHRM3	upstream (243545bp)	0.31	0.172	0.559	9.85e-05
rs10848194	12	129791290	RIMBP2	upstream (24510bp)	0.5134	0.3729	0.7069	4.38e-05
rs1949109	8	76386738	BC062758	upstream (33486bp)	2.079	1.461	2.957	4.69e-05
rs9285176	13	50640120	FAM124A	upstream (54387bp)	2.04	1.466	2.839	2.38e-05

## Sheet: Sheet2
9932		86469.8		10132		70240
100356				11392
102213				14872
117910				1623
144316				238211
14440				243545
18166				24510
18342				33486
2735				54389
40934
497622
5179
66378
72054
