# Supplementary material for: Genetic analysis of an allergic rhinitis cohort reveals an intercellular epistasis between FAM134B and CD39
Source: BMC Med Genet. 2014 Jun 27;15:73. doi: 10.1186/1471-2350-15-73 (PMC4094447; doi:10.1186/1471-2350-15-73)
Supplement: Additional file 5: Table S2. — CD39 epistatic interactions tested in the replication cohort. [file 1471-2350-15-73-S5.xls]

## Sheet: Sheet1
SNP	CHR	BP	Gene	Location	OR_discovery	L95_discovery	U95_discovery	P_discovery	MAF_discovery	Power to detect in the validation cohort	OR_validation	L95_validation	U95_validation	P_validation	OR_combined	L95_combined	U95_combined	P_combined
rs6502938	17	6086382	WSCD1, KIAA0523	downstream (117910bp)	0.5297	0.3904	0.7188	4.5e-05	0.4745	0.883	1.036	0.7906	1.358	0.7962	0.7678	0.629	0.9372	0.009402
rs257174	5	16681511	FAM134B	upstream (11392bp)	0.4496	0.3076	0.657	3.64e-05	0.2283	0.8949	0.5866	0.4079	0.8437	0.004019	0.5327	0.4109	0.6906	1.978e-06
rs12247999	10	89820726	PTEN	downstream (102213bp)	0.4033	0.2616	0.6219	3.96e-05	0.1758	0.8968	0.9027	0.6459	1.262	0.5492	0.6666	0.5114	0.8688	0.002702
rs2900474	12	20901315	SLCO1B3, LST3, LST-3TM12	intron	0.477	0.3328	0.6838	5.6e-05	0.2827	0.902	1.046	0.757	1.446	0.7845	0.7293	0.5732	0.928	0.01024
rs4862396	4	185780666	CASP3	downstream (5177bp)	0.3077	0.1717	0.5513	7.45e-05	0.1144	0.9083	0.9895	0.6441	1.52	0.9615	0.6388	0.4515	0.9037	0.01135
rs4777717	15	90839700	C15orf32	intron	0.4884	0.3495	0.6827	2.73e-05	0.3317	0.9162	0.9018	0.6604	1.231	0.5152	0.674	0.5381	0.8443	0.0005978
rs6782778	3	72234422	CR620595	upstream (1623bp)	1.948	1.393	2.725	9.81e-05	0.3167	0.9308	0.7768	0.5805	1.04	0.08927	1.161	0.9387	1.437	0.1682
rs3821144	2	37362985	PRKD3	intron	0.4786	0.3397	0.6744	2.54e-05	0.3531	0.9405	1.078	0.8187	1.419	0.5931	0.781	0.6326	0.9641	0.02146
rs10206380	2	37307790	CEBPZ	intron	0.48	0.3425	0.6727	2.02e-05	0.3696	0.9445	1.06	0.807	1.394	0.6736	0.7753	0.6299	0.9541	0.01624
rs10881471	1	107897140	VAV3	downstream (18164bp)	0.3727	0.2451	0.5667	3.89e-06	0.1968	0.9614	0.9995	0.6967	1.434	0.9979	0.648	0.4954	0.8475	0.001532
rs9377629	6	96836588	FUT9	downstream (66378bp)	2.32	1.522	3.535	9.07e-05	0.1858	0.9627	0.9351	0.6633	1.318	0.7019	1.345	1.035	1.747	0.02648
rs12674330	7	5070801	RBAK	exon, intron	0.469	0.3333	0.66	1.39e-05	0.4166	0.9664	1.109	0.8438	1.458	0.4573	0.7925	0.6425	0.9775	0.02984
rs1394695	13	75829626	AX747676	downstream (473677bp)	2.178	1.521	3.121	2.18e-05	0.2488	0.9687	0.9068	0.6597	1.247	0.547	1.365	1.081	1.723	0.009002
rs1328199	1	107929418	VAV3	intron	0.3928	0.2658	0.5803	2.71e-06	0.2348	0.9701	1.04	0.7536	1.435	0.8111	0.6874	0.5383	0.8778	0.002654
rs7619493	3	86133485	CADM2	intron	0.358	0.2319	0.5527	3.54e-06	0.1933	0.9702	1.152	0.8212	1.615	0.4131	0.7222	0.5595	0.9323	0.01249
rs6549436	3	72229210	AK097190	intron	2.089	1.484	2.939	2.4e-05	0.3157	0.971	0.8216	0.6118	1.103	0.1913	1.239	0.9974	1.538	0.05284
rs9285176	13	50640120	FAM124A	upstream (54387bp)	2.04	1.466	2.839	2.38e-05	0.4216	0.9741	0.938	0.7098	1.24	0.6526	1.29	1.046	1.591	0.01707
rs2311740	10	89818869	PTEN	downstream (100356bp)	0.4222	0.2938	0.6067	3.14e-06	0.3062	0.9773	0.9913	0.7481	1.314	0.9515	0.7378	0.5935	0.9171	0.006152
rs2783495	1	93416265	TMED5, UNQ397	intron	2.19	1.528	3.14	1.98e-05	0.2867	0.9806	1.061	0.7846	1.434	0.7015	1.438	1.145	1.807	0.00182
rs4914950	1	107977810	VAV3	intron	2.132	1.539	2.955	5.4e-06	0.4945	0.9859	0.9962	0.7618	1.303	0.9776	1.376	1.122	1.687	0.002128
